# Supplementary material for: Effects of blood flow restriction training on bone metabolism: a systematic review and meta-analysis
Source: Front Physiol. 2023 Aug 9;14:1212927. doi: 10.3389/fphys.2023.1212927 (PMC10445948; doi:10.3389/fphys.2023.1212927)
Supplement: Supplementary file 1 [file Table2.xlsx]

## Sheet: Sheet1
Author,year	Protocol & N	Outcomes		CTX	SD
Bemben, 2022			LL-BFR	-0.02	0.426	12	-0.16	0.53	12
Kim, 2012	LL-BFR (20% 1RM), 10 HL (80% 1RM), 10	BALP, CTX	LL-BRT	0.04	0.095	10	0.02	0.14	10
Fakhri, 2021			LL-BRT	-0.35	0.161	12	-0.3	0.155	12
Karabulut, 2011	CG (normal daily PA), 11 LL-BFR (20% 1RM), 13 HL (80% 1RM), 13	aBMD, bone mineral content (BMC)	LL-BRT	-0.07	0.1	13	-0.03	0.1	13
Park, 2019 韩	LL-BFR (20% 1RM), 8 LLG (20% 1RM), 5 HLG (70% 1RM), 8	BALP, CTX	LL-BFR	-0.07	0.19	8	-0.09	0.213	8
Linero, 2021			LL-BFR (Lumbar)	-0.06	0.066	7	0.1	0.1	7
