# Supplementary material for: Effects of blood flow restriction training on bone metabolism: a systematic review and meta-analysis
Source: Front Physiol. 2023 Aug 9;14:1212927. doi: 10.3389/fphys.2023.1212927 (PMC10445948; doi:10.3389/fphys.2023.1212927)
Supplement: Supplementary file 3 [file Table6.xlsx]

## Sheet: Sheet1
			BMD	SD	N
Karabulut, 2011	Femur	LL-BRT	0	0.095	13	0	0	13
Linero, 2024	Femur neck	LL-BFR	0	0.052	7	0.01	0.036	7
