# Supplementary material for: Effects of blood flow restriction training on bone metabolism: a systematic review and meta-analysis
Source: Front Physiol. 2023 Aug 9;14:1212927. doi: 10.3389/fphys.2023.1212927 (PMC10445948; doi:10.3389/fphys.2023.1212927)
Supplement: Supplementary file 4 [file Table4.xlsx]

## Sheet: Sheet1
Author,year	Outcomes		BALP	SD	N	balp	sd
Bemben, 2022		LL-BFR	-0.02	12.55	12	1.39	12.975	12
Kim, 2012	BALP, CTX	LL-BRT	1.35	2.429	10	17.43	8.016	10
Fakhri, 2021		LL-BRT	-1.12	13.45	12	-0.46	15.1	12
Karabulut, 2011	aBMD, bone mineral content (BMC)	LL-BRT	6	3.143	13	6.4	3.1	13
Park, 2019	BALP, CTX	LL-BFR	1.21	5.39	8	2.44	3.156	8
