# Supplementary material for: Effects of blood flow restriction training on bone metabolism: a systematic review and meta-analysis
Source: Front Physiol. 2023 Aug 9;14:1212927. doi: 10.3389/fphys.2023.1212927 (PMC10445948; doi:10.3389/fphys.2023.1212927)
Supplement: Supplementary file 5 [file Table1.xlsx]

## Sheet: Sheet1
Femur			BMD	SD	N	bmd	sd	n
Lambert, 2019 wks12	Distal Femur BMD	12LL-BFR	-0.037	0.054	7	-0.117	0.035	7
Lambert, 2019 wks6	Distal Femur BMD	6LL-BFR	-0.043	0.029	7	-0.073	0.049	7
Kargaran, 2021 Femur	Femur	Cognitive-aerobic-BFR	0.02	0.05	10	0	0.12	10
Linero, 2022 Femur	Femur neck	LL-BFR	0	0.052	7	0	0.036	6
Zaravar, 2021 Femur	Femur	LL-BFR	0.03	0.08	15	0.01	0.05	15
Jack, 2022 wks12	Distal Femur	12LL-BFR	-0.06	0.02	17	-0.1	0.02	15
Jack, 2022 wks6	Distal Femur	6LL-BFR	-0.04	0.02	17	-0.1	0.02	15
