# Supplementary material for: Effects of blood flow restriction training on bone metabolism: a systematic review and meta-analysis
Source: Front Physiol. 2023 Aug 9;14:1212927. doi: 10.3389/fphys.2023.1212927 (PMC10445948; doi:10.3389/fphys.2023.1212927)
Supplement: Supplementary file 6 [file Table5.xlsx]

## Sheet: Sheet1
Author,year	Outcomes		BALP	SD	N	balp	sd	n
Beekley, 2005	BALP, IGF-1	WalkG-BFR	2.81	13.079	9	0.11	6.271	9
Bemben, 2022		LL-BFR	-0.02	12.55	12	-2.34	10.78	9
Fakhri, 2020	BALP, CTX, BALP/CTX	LL-BFR	17.86	2.118	12	0.48	2.666	12
Fakhri, 2021	BALP, CTX, BALP/CTX	LL-BFR	-1.12	13.45	12	0.48	11.3	12
Karabulut, 2011	aBMD, bone mineral content (BMC)	LL-BRT	6	3.143	13	1.5	2.31	11
Park, 2019 韩	BALP, CTX	LL-BFR	1.21	5.39	8	0.14	6.673	8
